# Supplementary material for: Six Feet under Microbiota: Microbiologic Contamination and Toxicity Profile in Three Urban Cemeteries from Lisbon, Portugal
Source: Toxins (Basel). 2022 May 16;14(5):348. doi: 10.3390/toxins14050348 (PMC9146229; doi:10.3390/toxins14050348)
Supplement: Supplementary file 1 [file toxins-14-00348-s001.zip]

Archive with 1 entries (1 files):
- toxins-1698399-supplementary.pdf
